# Supplementary material for: The Use of Maleic Hydrazide for Effective Hybridization of Setaria viridis
Source: PLoS One. 2015 Apr 24;10(4):e0125092. doi: 10.1371/journal.pone.0125092 (PMC4409208; doi:10.1371/journal.pone.0125092)
Supplement: S1 Table — Seeds of different generations and background that needed extra care were grown in culture medium. (XLSX) [file pone.0125092.s002.xlsx]

## Sheet: Sheet1
S1_Table. Percentage germination of S. viridis seeds in plant culture medium. Seeds of different generations and background that needed extra care were grown in culture medium.
SN	Plant designation	Type or generation	Seeds grown in medium (no.)	Seedlings obtained (%)
1	NM00780-32	M3	5	80
2	NM00785-33	M3	6	0
3	NM00798-43	M3	5	100
4	NM01079-14	M3	7	71.4
5	NM01085-15	M3	5	40
6	NM01149-05	M3	5	100
7	S500-1549-22	M3	9	77.8
8	A10.1	WT	5	100
9	NM03155-38	M3	8	100
10	NM03240-43	M3	2	100
11	NM03960-09	M3	8	100
12	NM04018-19	M3	18	100
13	A10.1	WT	5	100
14	PI 202407	WT	10	100
15	A10.1	WT	10	100
16	NM03291-19-02-09	M4	4	75
17	NM03291-19-02-03	M4	3	0
18	NM03291-19-02-08	M4	3	33.3
19	NM03291-19-02-10	M4	2	50
20	NM03291-19-02-04	M4	6	66.7
21	A10.1	WT	10	100
22	PI202407	WT	10	100
23	S300-393-71-07-17	BC1F1	9	88.9
24	S500-1442-13-07	BC1F1	5	100
25	A10.1	WT	5	80
26	Sv1CS28	BC1F1	1	0
27	Sv1CS29	BC1F1	5	0
28	Sv1CS30	BC1F1	4	0
29	Sv1CS44	BC1F1	4	0
30	Sv1CS45	BC1F1	2	50
31	Sv1CS46	BC1F1	12	41.7
32	Sv1CS47	BC1F1	5	20
33	Sv1CS48	BC1F1	10	10
34	Sv1CS59	BC1F1	1	100
35	Sv1CS60	BC1F1	2	100
36	Sv1CS61	BC1F1	2	100
37	Sv1CS62	BC1F1	3	100
38	Sv1CS63	BC1F1	4	75
39	Sv1CS64	BC1F1	2	100
40	A10.1	WT	3	100
41	PI202407	WT	3	100
42	Sv1CS67	BC1F1	1	0
43	Sv1CS68	BC1F1	7	100
44	Sv1CS69	BC1F1	1	100
45	Sv1CS70	BC1F1	1	0
46	Sv1CS71	BC1F1	1	0
47	Sv1CS72	BC1F1	3	100
48	Sv1CS73	BC1F1	3	100
49	Sv1CS74	BC1F1	4	100
50	Sv1CS75	BC1F1	7	100
51	Sv1CS76	BC1F1	3	100
52	Sv1CS77	BC1F1	2	50
53	Sv1CS78	BC1F1	5	100
54	Sv1CS79	BC1F1	3	66.7
55	Sv1CS80	BC1F1	11	100
56	Sv1CS81	BC1F1	6	100
57	Sv1CS82	BC1F1	6	100
58	Sv1CS83	BC1F1	13	100
59	Sv1CS84	BC1F1	5	100
60	Sv1CS85	BC1F1	10	80
61	Sv1CS86	BC1F1	2	100
62	Sv1CS87	BC1F1	4	100
63	Sv1CS88	BC1F1	9	100
64	Sv1CS89	BC1F1	4	100
65	Sv1CS90	BC1F1	3	100
66	Sv1CS91	BC1F1	4	100
67	Sv1CS92	BC1F1	9	100
68	Sv1CS93	BC1F1	9	100
69	Sv1CS94	BC1F1	3	100
70	Sv1CS95	BC1F1	1	100
71	Sv1CS96	BC1F1	1	100
72	Sv1CS97	BC1F1	1	100
73	Sv1CS98	BC1F1	2	100
74	Sv1CS99	BC1F1	8	87.5
75	Sv1CS100	BC1F1	13	69.2
76	Sv1CS101	BC1F1	1	0
77	Sv1CS102	BC1F1	4	100
78	Sv1CS103	BC1F1	7	100
79	Sv1CS104	BC1F1	3	100
80	Sv1CS105	BC1F1	2	100
81	Sv1CS106	BC1F1	2	100
82	Sv1CS107	BC1F1	4	100
83	Sv1CS108	BC1F1	1	100
84	Sv1CS109	BC1F1	3	66.7
85	Sv1CS110	BC1F1	1	0
86	Sv1CS111	BC1F1	3	100
87	Sv1CS112	BC1F1	3	66.7
88	A10.1	WT	10	100
89	PI202407	WT	10	100
90	Sv1CS113	BC1F1	1	100
	Total		450	82.9
