# Supplementary material for: The Use of Maleic Hydrazide for Effective Hybridization of Setaria viridis
Source: PLoS One. 2015 Apr 24;10(4):e0125092. doi: 10.1371/journal.pone.0125092 (PMC4409208; doi:10.1371/journal.pone.0125092)
Supplement: S2 Table — (XLSX) [file pone.0125092.s003.xlsx]

## Sheet: S2_Table
S2_Table. The number of seed set in panicles of Setaria viridis treated with different doses of maleic hydrazide (MH).
		Without pollination (only emasculation)								After pollination (Emasculation + Pollination)
			Total spikelets emasculated		Total spikelets emasculated		Total spikelets emasculated	Average seed set				Total spikelets emasculated		Total spikelets emasculated		Total spikelets emasculated	Average seed set
Concentration (µM)		Seed set		Seed set		Seed set					Seed set		Seed set		Seed set
	Plant no	Rep 1		Rep 2		Rep 3			Sd	Plant no	Rep 1		Rep 2		Rep 3			Sd
1000	1	0	50	0	59	0	50	0	0	1	0	variable*	0	variable*	0	variable*	0	0
	2	0	48	0	78	0	70	0	0	2	0	variable*	0	variable*	0	variable*	0	0
	3	0	42	0	70	0	51	0	0	3	0	variable*	0	variable*	0	variable*	0	0
	4	0	51	0	61	0	56	0	0	4	0	variable*	0	variable*	0	variable*	0	0
	5	0	50	0	51	0	62	0	0	5	0	variable*	0	variable*	0	variable*	0	0
	6	0	56	0	53	0	50	0	0	6	0	variable*	0	variable*	0	variable*	0	0
	7	0	55	0	83	0	70	0	0	7	0	variable*	0	variable*	0	variable*	0	0
	8	0	45	0	54	0	72	0	0	8	0	variable*	0	variable*	0	variable*	0	0
	9	0	52	0	63	0	50	0	0	9	0	variable*	0	variable*	0	variable*	0	0
	10	0	40	0	54	0	50	0	0	10	0	variable*	0	variable*	0	variable*	0	0
	Percentage	0		0		0	Averge=	0	0	Average	0	#DIV/0!	0	#DIV/0!	0		0	0
2000	1	0	45	0	37	0	51	0	0	1	0	variable*	0	variable*	0	variable*	0	0
	2	0	44	0	30	0	55	0	0	2	0	variable*	0	variable*	0	variable*	0	0
	3	0	41	0	34	0	55	0	0	3	0	variable*	0	variable*	0	variable*	0	0
	4	0	48	0	38	0	54	0	0	4	0	variable*	0	variable*	0	variable*	0	0
	5	0	48	0	36	0	50	0	0	5	0	variable*	0	variable*	0	variable*	0	0
	6	0	50	0	31	0	53	0	0	6	0	variable*	0	variable*	0	variable*	0	0
	7	0	43	0	35	0	57	0	0	7	0	variable*	0	variable*	0	variable*	0	0
	8	0	40	0	31	0	51	0	0	8	0	variable*	0	variable*	0	variable*	0	0
	9	0	49	0	43	0	54	0	0	9	0	variable*	0	variable*	0	variable*	0	0
	10	0	45	0	33	0	58	0	0	10	0	variable*	0	variable*	0	variable*	0	0
	Percentage	0		0		0	Averge=	0	0	Average	0	#DIV/0!	0	#DIV/0!	0		0	0
5000	1	0	40	0	50	0	53	0	0	1	0	variable*	0	variable*	0	variable*	0	0
	2	0	50	0	35	0	50	0	0	2	0	variable*	0	variable*	0	variable*	0	0
	3	1	49	0	40	0	47	0.333333	0.57735	3	1	variable*	0	variable*	0	variable*	0.333333	0.57735
	4	0	45	0	52	0	46	0	0	4	0	variable*	0	variable*	0	variable*	0	0
	5	0	45	0	49	0	41	0	0	5	0	variable*	0	variable*	0	variable*	0	0
	6	0	40	0	43	0	43	0	0	6	0	variable*	0	variable*	0	variable*	0	0
	7	0	48	0	39	0	51	0	0	7	0	variable*	0	variable*	0	variable*	0	0
	8	0	45	0	47	0	43	0	0	8	0	variable*	0	variable*	0	variable*	0	0
	9	0	46	0	46	0	45	0	0	9	0	variable*	0	variable*	0	variable*	0	0
	10	0	50	0	50	0	39	0	0	10	0	variable*	0	variable*	0	variable*	0	0
	Percentage	0.218341		0		0	Averge=	0.0727802	0.182574	Average	0.1	#DIV/0!	0	#DIV/0!	0		0.0333333	0.182574
variable* : the total number of spikelets were between 50 to 100.
